# Supplementary material for: Detailed analysis of antibody responses to SARS-CoV-2 vaccination and infection in macaques
Source: PLoS Pathog. 2022 Apr 11;18(4):e1010155. doi: 10.1371/journal.ppat.1010155 (PMC9022802; doi:10.1371/journal.ppat.1010155)
Supplement: S1 Table — (XLSX) [file ppat.1010155.s001.xlsx]

## Sheet: Sheet1
Participant ID	Group	Subgroup	Baseline sample available	Age (years)	Sex	Notes
Z16277	Vaccinated pigtail macaques	250ug RNA + LION	yes	3.51	Male	Previously received HBV vaccine as part of another study
Z14176	Vaccinated pigtail macaques	250ug RNA + LION	yes	5.86	Male	Previously received HBV vaccine as part of another study
Z15331	Vaccinated pigtail macaques	250ug RNA + LION	yes	4.43	Male	Previously received HBV vaccine as part of another study
Z14289	Vaccinated pigtail macaques	50ug RNA + LION	yes	5.62	Male	Previously received HBV vaccine as part of another study
Z15258	Vaccinated pigtail macaques	50ug RNA + LION	yes	4.68	Male	Previously received HBV vaccine as part of another study
Z15015	Vaccinated pigtail macaques	25ug RNA + LION	no	5.11	Male
Z15389	Vaccinated pigtail macaques	25ug RNA + LION	no	4.26	Male
Z16297	Vaccinated pigtail macaques	25ug RNA + LION	no	3.49	Male
Z14109	Vaccinated pigtail macaques	250ug RNA + NLC	no	6.1	Male
Z15289	Vaccinated pigtail macaques	250ug RNA + NLC	no	4.6	Male
Z16293	Vaccinated pigtail macaques	250ug RNA + NLC	no	3.52	Male
348	Convalescent rhesus macaques	control	yes	2.5 - 5	Male
349	Convalescent rhesus macaques	control	yes	2.5 - 5	Male
350	Convalescent rhesus macaques	control	yes	2.5 - 5	Male
351	Convalescent rhesus macaques	CD4 depleted	yes	2.5 - 5	Male
352	Convalescent rhesus macaques	CD4 depleted	yes	2.5 - 5	Male
353	Convalescent rhesus macaques	CD4 depleted	yes	2.5 - 5	Male
354	Convalescent rhesus macaques	CD8 depleted	yes	2.5 - 5	Male
355	Convalescent rhesus macaques	CD8 depleted	yes	2.5 - 5	Male
356	Convalescent rhesus macaques	CD8 depleted	yes	2.5 - 5	Male
357	Convalescent rhesus macaques	CD4/CD8 depleted	yes	2.5 - 5	Male
358	Convalescent rhesus macaques	CD4/CD8 depleted	yes	2.5 - 5	Male
359	Convalescent rhesus macaques	CD4/CD8 depleted	yes	2.5 - 5	Male
M16	Vaccinated humans	N/A	no	18 - 55	Unknown
M17	Vaccinated humans	N/A	no	18 - 55	Unknown
M18	Vaccinated humans	N/A	no	18 - 55	Unknown
M19	Vaccinated humans	N/A	no	18 - 55	Unknown
M20	Vaccinated humans	N/A	no	18 - 55	Unknown
M21	Vaccinated humans	N/A	no	18 - 55	Unknown
M22	Vaccinated humans	N/A	no	18 - 55	Unknown
M23	Vaccinated humans	N/A	no	18 - 55	Unknown
M24	Vaccinated humans	N/A	no	18 - 55	Unknown
M26	Vaccinated humans	N/A	no	18 - 55	Unknown
M28	Vaccinated humans	N/A	no	18 - 55	Unknown
M30	Vaccinated humans	N/A	no	18 - 55	Unknown
M32	Vaccinated humans	N/A	no	18 - 55	Unknown
M34	Vaccinated humans	N/A	no	18 - 55	Unknown
M38	Vaccinated humans	N/A	no	18 - 55	Unknown
1	Convalescent humans	N/A	no	47	Female	72 days post symptom onset
2	Convalescent humans	N/A	no	43	Female	60 days post symptom onset
4	Convalescent humans	N/A	no	29	Male	67 days post symptom onset
5	Convalescent humans	N/A	no	48	Female	63 days post symptom onset
8	Convalescent humans	N/A	no	31	Female	67 days post symptom onset
10	Convalescent humans	N/A	no	28	Female	67 days post symptom onset
11	Convalescent humans	N/A	no	30	Male	62 days post symptom onset
12	Convalescent humans	N/A	no	36	Female	58 days post symptom onset
15	Convalescent humans	N/A	no	52	Female	77 days post symptom onset
16	Convalescent humans	N/A	no	52	Male	69 days post symptom onset
17	Convalescent humans	N/A	no	36	Male	57 days post symptom onset
18	Convalescent humans	N/A	no	29	Male	73 days post symptom onset
